# Supplementary material for: Immunoproteasome Inhibition Impairs Differentiation but Not Survival of T Helper 17 Cells
Source: Cells. 2025 May 10;14(10):689. doi: 10.3390/cells14100689 (PMC12109796; doi:10.3390/cells14100689)
Supplement: Supplementary file 1 [file cells-14-00689-s001.zip]

Archive with 1 entries (1 files):
- cells-3578116-supplementary.pdf
